# Supplementary material for: CD14 Is Involved in the Interferon Response of Human Macrophages to Rubella Virus Infection
Source: Biomedicines. 2022 Jan 26;10(2):266. doi: 10.3390/biomedicines10020266 (PMC8869353; doi:10.3390/biomedicines10020266)
Supplement: Supplementary file 1 [file biomedicines-10-00266-s001.zip]

Archive with 1 entries (1 files):
- biomedicines-1543175-supplementary.pdf
